# Supplementary material for: Identification of conditionally essential genes for Streptococcus suis infection in pigs
Source: Virulence. 2020 May 18;11(1):446–64. doi: 10.1080/21505594.2020.1764173 (PMC7239030; doi:10.1080/21505594.2020.1764173)
Supplement: Supplemental Material [file KVIR_A_1764173_SM3586.zip]

Archive with 6 entries (6 files):
- Figure_S1.pdf
- Figure_S2.pdf
- Figure_S3.pdf
- Figure_S4.pdf
- Table_S1.pdf
- Table_S2.XLSX
