# Supplementary material for: Identification of conditionally essential genes for Streptococcus suis infection in pigs
Source: Virulence. 2020 May 18;11(1):446–64. doi: 10.1080/21505594.2020.1764173 (PMC7239030; doi:10.1080/21505594.2020.1764173)
Supplement: Supplemental Material [file KVIR_A_1764173_SM3586.zip › Table_S2.XLSX]

## Sheet: Legend
Table S2. Essential genes for survival of S. suis in blood, brain and CSF during pig infection derived of transposon insertion mutagenesis assays.

## Sheet: Blood
Nr	Locus Tag	Gene name	Product	logConc	logFC	LR	P.Value	adj.P.Val
2	SSU0002	dnaN	DNA polymerase III subunit beta	-11.9463	-4.27183	23.4566	1.27766e-06	1.05032e-05
7	SSU0007	pth	peptidyl-tRNA hydrolase	-9.5756	-7.68025	27.3051	1.73749e-07	2.18873e-06
9	SSU0009	-	S4 domain containing protein	-10.8576	-5.32774	20.7387	5.26402e-06	3.99017e-05
11	SSU0011	-	hypothetical protein	-12.5269	-2.44954	9.20397	0.00241491	0.0135529
14	SSU0014	hpt	hypoxanthine-guanine phosphoribosyltransferase	-9.58417	-7.64704	27.0177	2.01604e-07	2.43389e-06
15	SSU0015	ftsH	cell division protease FtsH	-10.6919	-5.99805	25.5286	4.35867e-07	4.17051e-06
17	SSU0018	-	rod shape-determining protein MreC	-9.4514	-7.87366	27.8087	1.33924e-07	1.83204e-06
18	SSU0019	-	MreD membrane protein	-10.1981	-6.70425	23.8484	1.04231e-06	8.69089e-06
19	SSU0020	murD	amidase	-10.4214	-6.47999	25.4052	4.64654e-07	4.32771e-06
20	SSU0021	prsA1	ribose-phosphate pyrophosphokinase	-11.9404	-4.38747	35.1205	3.09916e-09	7.98033e-08
22	SSU0023	recO	DNA repair protein RecO	-9.00316	-4.23788	8.82381	0.00297326	0.0164752
36	SSU0037	purB	adenylosuccinate lyase	-7.74957	-4.72091	18.3252	1.86228e-05	0.000136437
43	SSU0046	ruvB	Holliday junction DNA helicase RuvB	-8.51233	-5.27377	15.0519	0.000104596	0.000726776
50	SSU0054	-	folylpolyglutamate synthase	-10.3802	-6.56572	25.8854	3.62291e-07	3.6348e-06
51	SSU0055	-	hypothetical protein	-11.2184	-5.45426	42.0482	8.90505e-11	4.10336e-09
54	SSU0058	ruvA	Holliday junction DNA helicase RuvA	-8.51393	-5.30112	14.703	0.000125844	0.000857405
58	SSU0062	recA	recombinase A	-9.48381	-7.61743	27.0733	1.95883e-07	2.41543e-06
59	SSU0063	spxA	Spx family transcriptional regulator	-9.58017	-7.52748	25.7279	3.93099e-07	3.80285e-06
60	SSU0064	-	hypothetical protein	-10.3549	-2.89075	7.2121	0.00724136	0.037293
82	SSU0086	-	hypothetical protein	-11.1241	-5.57231	37.459	9.33546e-10	2.919e-08
101	SSU0105	-	hypothetical protein	-9.95071	-7.16483	26.0081	3.3999e-07	3.5019e-06
102	SSU0106	-	FtsK/SpoIIIE family protein	-4.74739	-4.45666	125.982	3.10214e-29	2.71592e-26
103	SSU0107	-	membrane protein	-6.77797	-6.40645	41.8192	1.00118e-10	4.49504e-09
104	SSU0108	-	hypothetical protein	-7.73243	-3.77671	16.026	6.24792e-05	0.000437604
105	SSU0109	-	hypothetical protein	-11.0778	-5.63388	36.4612	1.55733e-09	4.62184e-08
109	SSU0113	-	ABC transporter ATP-binding protein	-9.89585	-7.2544	26.6403	2.45079e-07	2.75085e-06
110	SSU0114	-	ABC transporter permease	-9.71081	-7.49812	26.97	2.06638e-07	2.46138e-06
120	SSU0122	rpoB	DNA-directed RNA polymerase subunit beta	-11.4936	-5.08908	48.5422	3.2326e-12	2.22266e-10
121	SSU0123	rpoC	DNA-directed RNA polymerase subunit beta'	-11.8262	-4.61335	48.5015	3.30035e-12	2.22266e-10
132	SSU0134	ackA	acetate kinase	-10.5342	-6.34568	26.4757	2.66869e-07	2.9249e-06
133	SSU0135	-	membrane protein	-8.46843	-4.42708	10.1494	0.00144349	0.0084075
142	SSU0145	-	membrane protein	-10.2556	-6.73492	25.8562	3.67813e-07	3.65932e-06
153	SSU0157	glnA	glutamine synthetase	-8.38721	-4.59974	13.196	0.000280547	0.00187495
154	SSU0158	-	metallo-beta-lactamase superfamily protein	-12.3207	-3.78571	27.3285	1.71661e-07	2.18873e-06
155	SSU0159	-	hypothetical protein	-12.3291	-3.77533	27.1607	1.87226e-07	2.34166e-06
156	SSU0160	-	glycoprotease family protein	-10.2125	-6.75055	25.8909	3.61274e-07	3.6348e-06
158	SSU0162	-	DNA-binding/iron metalloprotein/AP endonuclease	-11.6528	-4.6986	25.8137	3.76014e-07	3.67822e-06
168	SSU0172	-	RTX toxin (surface anchored)	-11.0344	-2.34278	9.64974	0.00189379	0.0108367
173	SSU0177	-	DNA-binding protein	-11.7136	-3.52322	40.8257	1.66427e-10	6.77708e-09
206	SSU0209	-	Hypothetical Membrane protein	-10.9696	-5.3231	31.9395	1.59049e-08	3.35535e-07
247	SSU0249	gla	glycerol facilitator-aquaporin	-8.53128	-9.22645	36.5239	1.50807e-09	4.55281e-08
256	SSU0257	rpmG	50S ribosomal protein L33	-12.6246	-2.86287	7.79194	0.00524799	0.027762
257	SSU0258	rpmF	50S ribosomal protein L32	-11.421	-4.75752	18.9359	1.35187e-05	0.000100302
261	SSU0262	-	threonine synthase	-8.35222	-9.49943	41.3231	1.29037e-10	5.57369e-09
277	SSU0278	hrcA	heat-inducible transcription repressor	-9.85671	-7.26885	25.9881	3.43519e-07	3.51756e-06
278	SSU0279	grpE	heat shock protein GrpE	-12.5944	-3.32847	18.0642	2.13576e-05	0.000154533
279	SSU0280	dnaK	molecular chaperone DnaK	-10.6364	-6.20325	28.2209	1.08227e-07	1.60598e-06
280	SSU0281	dnaJ	molecular chaperone DnaJ	-9.19353	-8.24198	28.1672	1.11275e-07	1.62289e-06
287	SSU0288	-	cation-transporting ATPase	-8.5824	-9.13596	35.1678	3.0249e-09	7.90537e-08
295	SSU0297	-	transcription regulation protein	-9.19038	-8.1404	27.0328	2.00029e-07	2.4333e-06
304	SSU0306	tig	trigger factor	-9.11671	-3.86188	8.1425	0.00432396	0.0234404
308	SSU0310	rpoE	DNA-directed RNA polymerase subunit delta	-10.199	-6.71622	23.9636	9.81739e-07	8.225e-06
311	SSU0313	rpmB	50S ribosomal protein L28	-10.7406	-6.04218	29.6495	5.17669e-08	9.44207e-07
312	SSU0314	recG	ATP-dependent DNA helicase	-7.35771	-2.8189	14.746	0.000123011	0.000841375
316	SSU0319	-	aminotransferase	-7.62324	-3.1465	10.2176	0.00139107	0.00814635
317	SSU0320	codY	CodY family transcriptional regulator	-9.70818	-7.52428	27.4804	1.58692e-07	2.07365e-06
367	SSU0370	pbp1A	penicillin-binding protein 1A	-5.97814	-2.16559	14.5473	0.000136683	0.000924064
368	SSU0371	recU	Holliday junction-specific endonuclease	-9.32697	-7.75636	25.1352	5.34476e-07	4.82406e-06
370	SSU0373	-	cell division protein GpsB	-12.4684	-3.4202	23.3145	1.3756e-06	1.10999e-05
372	SSU0375	-	membrane protein	-8.11744	-9.85671	51.5824	6.86546e-13	6.05024e-11
374	SSU0377	-	putative phosphohydrolase	-9.82189	-7.34061	26.4608	2.68937e-07	2.9249e-06
375	SSU0378	gmk	guanylate kinase	-12.2523	-3.56806	12.5434	0.000397611	0.00258817
380	SSU0383	-	protein phosphatase	-9.35261	-7.73873	25.2521	5.03037e-07	4.5876e-06
381	SSU0384	-	serine/threonine-protein kinase	-8.65369	-9.04568	34.0653	5.32927e-09	1.30511e-07
382	SSU0386	-	membrane protein	-9.36575	-7.97004	27.5415	1.53758e-07	2.02428e-06
384	SSU0388	-	response regulator protein	-8.98156	-8.38405	29.1268	6.77909e-08	1.17527e-06
404	SSU0408	-	hypothetical protein	-10.4313	-6.4268	26.4253	2.73933e-07	2.95293e-06
426	SSU0430	murD	UDP-N-acetylmuramoyl-L-alanyl-D-glutamate synthetase	-12.4456	-3.45627	17.0788	3.586e-05	0.000256289
444	SSU0448	folD	bifunctional 5,10-methylene-tetrahydrofolate dehydrogenase/ 5,10-methylene-tetrahydrofolate cyclohydrolase	-10.5086	-6.37502	26.156	3.14923e-07	3.28233e-06
457	SSU0461	-	hypothetical protein	-9.96515	-6.81328	25.0262	5.65557e-07	5.0525e-06
465	SSU0469	-	hypothetical protein	-12.0889	-3.62311	29.2355	6.40957e-08	1.13365e-06
469	SSU0473	-	Putative membrane protein	-8.91799	-8.64332	29.8281	4.72104e-08	8.88875e-07
475	SSU0479	ppc	phosphoenolpyruvate carboxylase	-8.93073	-8.63397	30.0719	4.16317e-08	8.28377e-07
489	SSU0493	dnaE	DNA polymerase III DnaE	-10.8243	-5.73893	29.9813	4.36235e-08	8.4872e-07
497	SSU0501	-	amino acid ABC transporter permease	-8.08567	-9.74094	50.477	1.20569e-12	9.59618e-11
498	SSU0502	-	amino acid ABC transporter ATP-binding protein	-8.20578	-3.99889	9.57545	0.00197196	0.0112472
499	SSU0503	-	amino acid ABC transporter permease/substrate-binding protein	-9.11637	-8.2198	27.032	2.00112e-07	2.4333e-06
508	SSU0511	-	TetR family transcriptional regulator	-10.7786	-5.99778	28.6717	8.57467e-08	1.38472e-06
514	SSU0516	cps2B	chain length determinant protein	-9.97922	-7.09816	25.4887	4.44978e-07	4.22298e-06
515	SSU0517	wze	tyrosine-protein kinase Wze	-10.2323	-6.77369	25.7303	3.92613e-07	3.80285e-06
516	SSU0518	wzh	protein-tyrosine-phosphatase	-8.96471	-8.35793	28.6317	8.75382e-08	1.39345e-06
517	SSU0519	cps2E	galactosyl transferase	-8.58598	-8.87961	34.0796	5.29026e-09	1.30511e-07
518	SSU0520	cps2F	rhamnosyl transferase	-8.82097	-8.79474	31.1606	2.37535e-08	4.95148e-07
519	SSU0521	csp2G	glycosyl transferase	-9.62596	-7.19059	26.592	2.51287e-07	2.78483e-06
521	SSU0523	csp2H	membrane protein	-9.33432	-7.21753	24.9619	5.84758e-07	5.17127e-06
522	SSU0524	wzy	oligosaccharide repeat unit polymerase	-12.2214	-3.88306	32.5654	1.15246e-08	2.52245e-07
525	SSU0526	csp2K	glycosyl transferase	-12.3536	-2.67187	18.1011	2.09477e-05	0.000152197
563	SSU0569	aspC	aspartate aminotransferase	-9.25235	-8.04896	26.8589	2.18862e-07	2.55485e-06
589	SSU0598	dltC	D-alanine--poly(phosphoribitol) ligase subunit 2	-9.91557	-7.12681	25.0164	5.68446e-07	5.05254e-06
610	SSU0619	-	DNA replication intiation control protein YabA	-9.47423	-7.75357	26.7284	2.34151e-07	2.67972e-06
612	SSU0621	serC	phosphoserine aminotransferase	-7.80941	-10.2942	65.8294	4.91693e-16	1.43493e-13
614	SSU0623	-	D-isomer specific 2-hydroxyacid dehydrogenase	-7.61253	-6.40013	36.3209	1.67363e-09	4.8842e-08
616	SSU0625	-	ArsC family protein	-10.1743	-6.85026	25.4111	4.63234e-07	4.32771e-06
635	SSU0648	fhs	formate--tetrahydrofolate ligase	-11.0357	-5.66789	33.7693	6.20501e-09	1.48835e-07
646	SSU0659	-	DNA alkylation repair	-11.5849	-4.9778	53.7356	2.2937e-13	2.91374e-11
658	SSU0671	asd	aspartate-semialdehyde dehydrogenase	-8.9319	-8.62805	29.7714	4.86119e-08	9.05527e-07
669	SSU0682	nox	NADH oxidase	-8.33497	-9.4974	41.3009	1.30509e-10	5.57369e-09
670	SSU0683	pcrA	ATP-dependent DNA helicase	-7.75836	-2.44249	7.3131	0.00684536	0.0353576
679	SSU0692	-	ABC transporter ATP-binding protein	-7.94871	-3.52594	8.09566	0.00443714	0.0236974
684	SSU0698	-	D-alanyl-D-alanine carboxypeptidase	-7.62208	-3.00989	8.7111	0.00316279	0.0174152
689	SSU0703	-	Putative membrane protein	-11.6672	-4.35463	45.735	1.35381e-11	7.64683e-10
691	SSU0705	-	hypothetical protein	-12.1751	-3.76589	14.8534	0.000116196	0.000801023
693	SSU0707	addB	ATP-dependent exonuclease subunit B	-7.45155	-3.94085	14.9272	0.000111738	0.000773331
694	SSU0708	addA	ATP-dependent exonuclease subunit A	-7.51044	-3.03965	12.8766	0.00033272	0.00218199
703	SSU0717	parC	DNA topoisomerase IV subunit A	-11.6316	-2.54886	22.376	2.24157e-06	1.77601e-05
706	SSU0720	-	Conserved hypothetical protein	-11.0418	-5.67998	35.3272	2.78713e-09	7.39434e-08
707	SSU0721	rpsA	30S ribosomal protein S1	-10.8696	-5.89258	30.6578	3.0778e-08	6.26655e-07
731	SSU0743	-	RNA-binding protein	-11.1233	-5.52212	39.0034	4.23063e-10	1.5118e-08
735	SSU0747	hom	homoserine dehydrogenase	-9.02867	-8.49304	29.1942	6.54741e-08	1.14645e-06
736	SSU0748	thrB	homoserine kinase	-8.78578	-8.77723	30.734	2.9593e-08	6.09615e-07
738	SSU0751	potA	spermidine/putrescine ABC transporter ATP-binding protein	-9.44564	-7.81576	28.3894	9.92092e-08	1.49755e-06
739	SSU0752	potB	spermidine/putrescine ABC transporter permease	-9.439	-7.89251	28.4422	9.65363e-08	1.47917e-06
740	SSU0753	potC	spermidine/putrescine ABC transporter permease	-8.48484	-9.29962	37.932	7.3255e-10	2.42018e-08
741	SSU0754	potD	spermidine/putrescine extracellular binding protein	-8.22971	-4.39966	10.8715	0.000976558	0.00599983
767	SSU0780	-	Putative exported protein	-10.1618	-6.79494	24.2728	8.36102e-07	7.07253e-06
768	SSU0781	clpX	ATP-dependent protease ATP-binding subunit ClpX	-7.68324	-3.33953	7.59555	0.00585124	0.0305836
776	SSU0789	tdk	thymidine kinase	-8.75059	-8.18816	28.7507	8.23218e-08	1.34715e-06
786	SSU0799	-	putative restriction endonuclease	-9.04615	-4.52619	11.1066	0.000860197	0.00536016
797	SSU0810	-	XRE-family like proteins	-9.68734	-7.52155	27.8237	1.32885e-07	1.83204e-06
803	SSU0816	guaA	GMP synthase	-8.11601	-9.84971	51.4737	7.25614e-13	6.05024e-11
805	SSU0818	-	DNA-binding protein	-9.27792	-7.97372	26.464	2.68493e-07	2.9249e-06
806	SSU0819	ffh	signal recognition particle protein	-9.67734	-7.17417	26.4096	2.76165e-07	2.95293e-06
812	SSU0825	xerS	site-specific tyrosine recombinase XerS	-9.16285	-8.30033	28.6038	8.88079e-08	1.39512e-06
819	SSU0832	-	ABC transporter ATP-binding protein	-8.62976	-4.64964	11.2085	0.000814223	0.0050918
833	SSU0846	rplJ	50S ribosomal protein L10	-11.6098	-4.90804	57.1798	3.97731e-14	9.94896e-12
837	SSU0850	-	Putative transcriptional regulator	-10.0297	-7.00588	24.921	5.97273e-07	5.25541e-06
856	SSU0869	-	LysR family transcriptional regulator	-7.48605	-10.1581	82.464	1.07611e-19	6.28088e-17
869	SSU0883	-	glutamine ABC transporter, glutamine-binding protein/permease protein	-6.63274	-2.20918	11.8845	0.000566031	0.00360467
870	SSU0884	glnQ1	glutamine ABC transporter ATP-binding protein 1	-8.15646	-9.80852	49.8806	1.6339e-12	1.2439e-10
880	SSU0894	lacT	transcription antiterminator LacT	-7.22835	-2.16114	6.86453	0.00879233	0.0442396
885	SSU0900	-	hypothetical protein	-9.95637	-7.03805	26.2251	3.03848e-07	3.18585e-06
906	SSU0921	-	hypothetical protein	-10.3435	-6.60807	25.4379	4.56842e-07	4.3007e-06
912	SSU0927	ldh	L-lactate dehydrogenase	-9.85544	-7.2998	27.0049	2.0294e-07	2.43389e-06
916	SSU0931	-	ABC transporter permease	-7.91093	-3.69724	9.78171	0.00176256	0.0101521
920	SSU0936	deoC	deoxyribose-phosphate aldolase	-9.24513	-7.84446	27.3078	1.73507e-07	2.18873e-06
924	SSU0940	rpsT	30S ribosomal protein S20	-10.7808	-6.00787	30.1539	3.99075e-08	8.03195e-07
931	SSU0948	phoU	phosphate transport system protein	-9.32498	-7.95512	26.8384	2.21198e-07	2.56502e-06
932	SSU0949	pstB1	phosphate transporter ATP-binding protein	-11.0567	-5.28849	25.8263	3.73564e-07	3.67478e-06
934	SSU0951	-	phosphate ABC transporter permease	-12.4165	-3.28966	21.0625	4.44544e-06	3.44424e-05
936	SSU0953	pstS	phosphate ABC transporter substrate-binding protein	-11.8584	-3.53205	23.119	1.52277e-06	1.22311e-05
940	SSU0957	spxA	Spx family transcriptional regulator	-10.6508	-5.82776	22.2693	2.3696e-06	1.869e-05
986	SSU1005	-	GntR family transcriptional regulator	-8.92648	-8.28815	28.4526	9.60215e-08	1.47917e-06
1006	SSU1025	zwf	glucose-6-phosphate 1-dehydrogenase	-12.1824	-4.00966	32.6745	1.08955e-08	2.41493e-07
1009	SSU1028	ftsY	cell division protein FtsY	-10.5768	-6.24865	25.8802	3.63272e-07	3.6348e-06
1011	SSU1030	-	HAD superfamily hydrolase-like protein	-9.15339	-8.31352	28.5945	8.92364e-08	1.39512e-06
1013	SSU1032	rnc	ribonuclease III	-11.1242	-5.47968	33.5061	7.10397e-09	1.68095e-07
1048	SSU1067	-	aspartyl-tRNA synthetase	-10.4013	-5.94961	19.283	1.12706e-05	8.39777e-05
1054	SSU1073	-	membrane protein	-10.4246	-5.82755	23.5922	1.19069e-06	9.83442e-06
1056	SSU1075	-	membrane protein	-9.58876	-7.68338	28.1521	1.12147e-07	1.62289e-06
1058	SSU1077	-	hypothetical protein	-9.70992	-7.48238	26.7117	2.36192e-07	2.68553e-06
1065	SSU1084	metG	methionyl-tRNA synthetase	-12.2546	-2.78053	11.4491	0.000715296	0.0045216
1083	SSU1102	-	sulfatase	-6.9905	-3.70682	20.9016	4.83481e-06	3.68076e-05
1086	SSU1105	rpmI	50S ribosomal protein L35	-10.8362	-5.93667	30.0315	4.25094e-08	8.36336e-07
1088	SSU1107	cmk	cytidylate kinase	-10.2156	-6.73017	24.4459	7.64252e-07	6.55983e-06
1089	SSU1108	-	LysM domain-containing protein	-9.64661	-6.5	18.2521	1.93508e-05	0.00014118
1091	SSU1110	-	membrane protein	-8.96975	-8.57785	29.579	5.36828e-08	9.69057e-07
1092	SSU1111	-	glycosyl transferase	-8.34381	-9.49485	41.194	1.37846e-10	5.74686e-09
1093	SSU1112	-	membrane protein	-9.77946	-7.21946	24.6395	6.91193e-07	5.99148e-06
1094	SSU1113	-	glycosyl transferase	-9.45045	-7.87605	27.8174	1.33323e-07	1.83204e-06
1095	SSU1114	-	glycosyltransferase	-12.528	-2.27022	6.84739	0.00887707	0.044538
1105	SSU1124	-	rhamnosyltransferase	-12.6185	-2.82251	6.86842	0.00877324	0.0442396
1109	SSU1128	-	surface-anchored protein	-7.80108	-3.91327	11.9363	0.000550521	0.00353099
1117	SSU1136	-	SAM-dependent methyltransferase	-9.94039	-7.16809	25.8437	3.7022e-07	3.66246e-06
1127	SSU1146	-	cystathionine beta-lyase	-9.59212	-7.10443	23.3962	1.31842e-06	1.07412e-05
1130	SSU1149	-	putative exported protein	-12.1506	-3.81465	15.7161	7.35945e-05	0.000513402
1144	SSU1163	-	hypothetical protein	-8.64104	-3.61008	6.66249	0.00984635	0.0487033
1149	SSU1168	-	DNA translocase FtsK	-8.55533	-4.92999	13.3105	0.000263928	0.00177745
1167	SSU1186	penA	penicillin-binding protein 2b	-8.82359	-8.34766	29.0845	6.92888e-08	1.18946e-06
1169	SSU1188	-	ABC transporter ATP-binding protein	-8.95198	-3.86521	7.4866	0.00621597	0.0322972
1171	SSU1190	vicK	sensor histidine kinase	-9.42145	-7.93306	28.3116	1.03276e-07	1.54561e-06
1180	SSU1199	-	glycosyltransferase	-8.21351	-6.2699	25.226	5.09899e-07	4.62608e-06
1183	SSU1202	ccpA	catabolite control protein A	-9.29305	-7.52107	25.7039	3.98015e-07	3.82926e-06
1189	SSU1208	polA	DNA polymerase I	-8.92294	-8.64228	29.8967	4.55691e-08	8.67299e-07
1199	SSU1218	smpB	SsrA-binding protein	-9.4761	-7.85367	28.0807	1.16363e-07	1.67009e-06
1204	SSU1223	coaE	dephospho-CoA kinase	-12.3118	-2.83652	13.0202	0.000308145	0.00203608
1206	SSU1225	era	GTP-binding protein Era	-11.8522	-4.00147	43.1617	5.03985e-11	2.38507e-09
1207	SSU1226	dgk	diacylglycerol kinase	-10.8444	-5.57435	23.795	1.07162e-06	8.89296e-06
1218	SSU1238	ftsX	cell division protein	-10.5926	-6.2556	27.7877	1.35384e-07	1.83766e-06
1219	SSU1239	ftsE	cell division ATP-binding protein	-10.7379	-5.85091	27.7183	1.40328e-07	1.89011e-06
1232	SSU1255	rpoD	RNA polymerase sigma factor RpoD	-11.3332	-5.29149	47.7657	4.80334e-12	3.11505e-10
1233	SSU1256	dnaG	DNA primase	-12.4721	-3.52254	20.6699	5.45683e-06	4.1185e-05
1235	SSU1258	galE	UDP-glucose 4-epimerase	-11.0716	-5.1141	32.4351	1.23237e-08	2.66405e-07
1248	SSU1270	rpiA	ribose-5-phosphate isomerase A	-8.70133	-8.72705	32.0837	1.47668e-08	3.15324e-07
1253	SSU1275	trmE	tRNA modification GTPase TrmE	-9.12192	-8.31085	27.9618	1.23733e-07	1.73326e-06
1255	SSU1277	-	hypothetical protein	-9.65117	-7.35411	24.8232	6.28374e-07	5.50142e-06
1269	SSU1291	-	putative exported protein	-10.778	-6.00905	28.9425	7.45606e-08	1.25534e-06
1272	SSU1294	-	glutamine amidotransferase	-12.2564	-2.77635	11.3877	0.000739328	0.0046567
1275	SSU1297	-	hypothetical protein	-12.6137	-2.35033	8.4185	0.00371422	0.0203874
1280	SSU1302	-	metallo-beta-lactamase superfamily protein	-11.763	-4.59804	55.0183	1.19415e-13	2.09096e-11
1283	SSU1305	-	ABC transporter ATP-binding protein	-8.39391	-9.43545	40.4092	2.05973e-10	8.19679e-09
1284	SSU1306	-	ABC transporter permease	-7.6267	-10.6315	76.6972	1.9929e-18	8.72391e-16
1285	SSU1307	-	putative exported protein	-7.36882	-5.71588	32.9982	9.2243e-09	2.07074e-07
1293	SSU1315	-	Lactonase	-8.06188	-9.93673	54.2669	1.75028e-13	2.55395e-11
1297	SSU1319	-	hypothetical protein	-9.85275	-7.19149	26.8091	2.24582e-07	2.58712e-06
1303	SSU1325	-	haloacid dehalogenase	-8.57613	-4.11526	8.91357	0.00283059	0.0157846
1304	SSU1326	ezrA	septation ring formation regulator EzrA	-9.12758	-7.75917	25.0301	5.64409e-07	5.0525e-06
1305	SSU1327	gyrB	DNA gyrase subunit B	-11.7826	-4.42912	49.6302	1.85638e-12	1.35439e-10
1307	SSU1329	-	peptidoglycan biosynthesis protein	-9.34716	-7.95155	27.0912	1.94078e-07	2.41014e-06
1312	SSU1334	-	hypothetical protein	-10.128	-6.59591	24.7469	6.53738e-07	5.695e-06
1317	SSU1339	-	hypothetical protein	-9.55434	-7.74109	28.1576	1.1183e-07	1.62289e-06
1328	SSU1350	-	phosphoesterase	-9.51575	-4.07939	9.80174	0.00174347	0.0100753
1334	SSU1356	sodA	superoxide dismutase [Mn]	-10.221	-6.5507	22.5493	2.04814e-06	1.63013e-05
1338	SSU1360	-	branched-chain amino acid transport ATP-binding protein	-9.43809	-7.90069	28.43	9.7147e-08	1.47917e-06
1340	SSU1362	-	branched-chain amino acid ABC transporter permease	-7.62596	-6.46183	33.4555	7.29143e-09	1.7023e-07
1342	SSU1364	-	branched-chain amino acid ABC transporter, amino acid-binding protein	-7.23601	-2.75544	10.2208	0.00138869	0.00814635
1344	SSU1366	clpP	ATP-dependent Clp protease proteolytic subunit	-8.89116	-8.61323	29.3012	6.19566e-08	1.107e-06
1395	SSU1417	-	putative exported protein	-8.9149	-8.65328	29.9587	4.4135e-08	8.49234e-07
1396	SSU1418	lgt	prolipoprotein diacylglyceryl transferase	-7.7427	-10.2026	69.3503	8.24421e-17	2.88712e-14
1401	SSU1424	-	hypothetical protein	-9.44444	-7.89312	27.986	1.22198e-07	1.73326e-06
1406	SSU1429	-	GtrA-like protein	-8.1414	-4.33617	11.0473	0.00088816	0.00551478
1416	SSU1439	birA	biotin--protein ligase	-11.7338	-4.50205	52.8273	3.64203e-13	3.98574e-11
1441	SSU1464	-	hemolysin-like protein	-9.4743	-7.81352	27.3975	1.65648e-07	2.14533e-06
1443	SSU1466	xseB	exodeoxyribonuclease VII small subunit	-11.931	-4.42905	45.7352	1.35365e-11	7.64683e-10
1460	SSU1485	-	nicotinate phosphoribosyltransferase	-11.6663	-4.79671	56.5181	5.56846e-14	1.2188e-11
1461	SSU1486	nadE	NAD synthetase	-12.7105	-2.96002	11.3647	0.000748528	0.00469775
1476	SSU1501	-	CsbD-like protein	-11.1256	-5.53349	35.7162	2.28254e-09	6.34401e-08
1479	SSU1504	-	acyltransferase	-7.26056	-2.56155	9.92039	0.00163458	0.00947732
1481	SSU1506	-	membrane protein	-10.3531	-6.20819	20.9863	4.62586e-06	3.55258e-05
1483	SSU1508	-	hypothetical protein	-11.4237	-5.09957	51.5233	7.07528e-13	6.05024e-11
1493	SSU1518	-	putative exported protein	-11.1198	-5.44466	38.3037	6.05476e-10	2.0788e-08
1501	SSU1526	greA	transcription elongation factor GreA	-10.7338	-5.90721	25.4835	4.46175e-07	4.22298e-06
1502	SSU1527	-	aminodeoxychorismate lyase	-7.61307	-3.06466	6.78972	0.00916845	0.0458684
1507	SSU1532	-	membrane protein	-10.097	-6.89688	24.5672	7.17635e-07	6.19005e-06
1508	SSU1533	-	membrane protein	-9.6639	-3.88956	9.3027	0.00228816	0.0128829
1511	SSU1536	dnaI	primosomal protein DnaI	-12.3047	-3.49965	12.9098	0.000326873	0.00215171
1517	SSU1542	-	hypothetical protein	-11.318	-5.27376	40.2513	2.23308e-10	8.68916e-09
1541	SSU1566	-	TrkA family transport protein	-11.3825	-4.83782	45.3614	1.63828e-11	8.8303e-10
1549	SSU1574	-	D-methionine ABC transporter permease	-8.50929	-8.73339	34.9707	3.34712e-09	8.49391e-08
1552	SSU1577	-	lipoprotein	-8.01146	-6.34538	29.0157	7.17927e-08	1.22048e-06
1558	SSU1583	manL	mannose-specific phosphotransferase system (PTS), IIAB component	-9.74854	-7.46585	27.3861	1.66627e-07	2.14533e-06
1559	SSU1584	manM	mannose-specific phosphotransferase system (PTS), IIC component	-9.93158	-7.13605	25.3008	4.90502e-07	4.52036e-06
1560	SSU1585	manN	mannose-specific phosphotransferase system (PTS), IID component	-9.80251	-7.3704	26.6031	2.49847e-07	2.78483e-06
1563	SSU1588	-	type I restriction-modification system M protein	-7.71815	-4.79378	18.7821	1.46538e-05	0.000108265
1572	SSU1597	accA	acetyl-CoA carboxylase subunit alpha	-12.4564	-3.29988	21.5035	3.53189e-06	2.7486e-05
1574	SSU1599	accC	acetyl-CoA carboxylase biotin carboxylase subunit	-12.5153	-3.37604	16.3591	5.24027e-05	0.000369988
1577	SSU1602	fabF	3-oxoacyl-ACP synthase	-12.6256	-3.06422	17.5475	2.80226e-05	0.000201097
1582	SSU1607	fabH	3-oxoacyl-ACP synthase	-10.6194	-6.20703	26.6831	2.39704e-07	2.70788e-06
1583	SSU1608	-	MarR family transcriptional regulator	-8.99189	-4.63271	11.6739	0.000633846	0.00402125
1584	SSU1609	-	enoyl-CoA hydratase	-10.9672	-5.71237	34.0518	5.36653e-09	1.30511e-07
1586	SSU1611	-	aspartate kinase	-9.00103	-8.41836	27.9763	1.22812e-07	1.73326e-06
1587	SSU1612	-	hypothetical protein	-11.8742	-4.53029	46.0968	1.12554e-11	6.79596e-10
1590	SSU1615	secA	preprotein translocase subunit SecA	-10.2448	-3.70452	10.7363	0.00105054	0.0064094
1596	SSU1621	nusB	transcription antitermination protein NusB	-11.4793	-4.97856	54.2999	1.72108e-13	2.55395e-11
1597	SSU1622	-	hypothetical protein	-10.6878	-6.14287	28.6615	8.61991e-08	1.38472e-06
1598	SSU1623	efp	elongation factor P	-9.53241	-4.53028	13.0386	0.000305138	0.00202385
1606	SSU1631	-	transposase	-11.6881	-4.68446	26.9368	2.10217e-07	2.48709e-06
1607	SSU1632	-	lipoate-protein ligase A	-9.71605	-7.51187	27.5718	1.51373e-07	2.00798e-06
1609	SSU1634	acoL	dihydrolipoamide dehydrogenase	-11.4666	-4.99031	53.705	2.32966e-13	2.91374e-11
1611	SSU1636	pdhB	pyruvate dehydrogenase E1 component, beta subunit	-12.3982	-3.49815	16.7203	4.33156e-05	0.000308316
1616	SSU1641	rbfA	ribosome-binding factor A	-11.7988	-4.50221	53.2841	2.8864e-13	3.36939e-11
1618	SSU1643	-	hypothetical protein	-11.938	-4.26694	45.3307	1.66419e-11	8.8303e-10
1630	SSU1655	-	P-loop hydrolase	-11.6197	-4.54227	52.0023	5.54352e-13	5.70983e-11
1636	SSU1661	oppB	oligopeptide ABC transporter permease OppB	-8.51166	-4.36671	11.0399	0.000891733	0.0055174
1639	SSU1664	oppA	oligopeptide-binding protein OppA precursor	-7.19569	-2.21221	10.5696	0.00114966	0.00694155
1641	SSU1666	sufB	hypothetical protein	-7.52321	-3.39018	9.01783	0.00267359	0.0149567
1649	SSU1674	bacA	UDP pyrophosphate phosphatase	-10.4508	-6.24523	23.0206	1.60276e-06	1.28148e-05
1650	SSU1675	-	glutamine ABC transporter, glutamine-binding protein/permease protein	-7.23049	-2.3298	10.5765	0.00114534	0.00693943
1693	SSU1718	-	membrane protein	-10.4311	-6.09466	21.0322	4.51635e-06	3.48376e-05
1695	SSU1720	cysE	serine acetyltransferase	-11.9463	-4.33615	44.2674	2.8644e-11	1.43302e-09
1704	SSU1730	-	hypothetical protein	-9.71686	-3.98633	10.5002	0.00119363	0.00713325
1706	SSU1732	-	ribosomal small subunit pseudouridine synthase B	-9.25411	-7.93391	27.6273	1.47092e-07	1.96609e-06
1710	SSU1736	def	peptide deformylase	-11.5029	-2.61268	23.3869	1.32479e-06	1.07412e-05
1732	SSU1758	purA	adenylosuccinate synthetase	-7.42205	-3.14235	8.82647	0.00296893	0.0164752
1735	SSU1761	hslO	Hsp33-like chaperonin	-9.53189	-4.08292	10.1471	0.00144526	0.0084075
1738	SSU1764	-	nicotinamide mononucleotide transporter	-8.6378	-3.76313	7.08432	0.00777614	0.0395815
1739	SSU1765	-	transcriptional regulator	-8.24791	-5.15675	16.2645	5.50878e-05	0.000387385
1741	SSU1767	ctsR	transcriptional regulator	-9.95098	-7.02515	24.3018	8.23639e-07	7.00093e-06
1745	SSU1771	rpsB	30S ribosomal protein S2	-10.9294	-5.48294	28.8716	7.73384e-08	1.28971e-06
1748	SSU1774	nusG	transcription antitermination protein NusG	-9.65743	-3.48993	7.15668	0.00746855	0.0382381
1749	SSU1775	secE	preprotein translocase subunit SecE	-12.5206	-3.44702	19.411	1.05398e-05	7.91802e-05
1773	SSU1799	-	hypothetical protein	-11.0303	-5.61863	35.7905	2.19715e-09	6.20518e-08
1778	SSU1804	-	ssDNA-binding protein	-8.90589	-8.64458	29.7242	4.9809e-08	9.18058e-07
1794	SSU1820	-	carbonic anhydrase	-9.56793	-3.57599	8.09492	0.00443894	0.0236974
1797	SSU1823	dut	deoxyuridine 5'-triphosphate nucleotidohydrolase	-11.0539	-5.66254	35.3574	2.74418e-09	7.3924e-08
1812	SSU1838	-	deaminase	-11.1286	-5.34084	36.0484	1.92474e-09	5.52494e-08
1813	SSU1839	tkt	transketolase	-12.6058	-3.32823	19.4035	1.05815e-05	7.91802e-05
1826	SSU1852	-	amino acid ABC transporter permease	-12.2256	-3.89659	25.3306	4.82998e-07	4.47476e-06
1827	SSU1853	-	amino acid ABC transporter substrate-binding protein	-10.6751	-5.81076	26.4059	2.76701e-07	2.95293e-06
1839	SSU1865	-	metal cation ABC transporter membrane protein	-12.0597	-4.21874	39.7066	2.95131e-10	1.09952e-08
1840	SSU1866	-	metal cation ABC transporter membrane protein	-12.4918	-3.47604	23.3866	1.32502e-06	1.07412e-05
1841	SSU1867	-	metal cation ABC transporter ATP-binding protein	-11.5431	-4.94585	56.1143	6.83783e-14	1.33034e-11
1843	SSU1869	-	extracellular metal cation-binding protein	-11.3774	-5.25119	47.4735	5.57531e-12	3.48656e-10
1860	SSU1887	sbp2	putative protein	-11.603	-4.80967	33.3364	7.75176e-09	1.78596e-07
1878	SSU1906	-	membrane protein	-9.68666	-4.92792	16.4509	4.99256e-05	0.000353926
1893	SSU1919	malR	maltose operon transcriptional repressor	-8.62896	-4.60479	10.8297	0.00099883	0.00611521
1895	SSU1921	nrdI	protein nrdI	-12.0028	-4.32177	37.681	8.33126e-10	2.65237e-08
1910	SSU1936	-	hypothetical protein	-10.3658	-6.56282	25.288	4.93767e-07	4.52663e-06
1911	SSU1937	veg	hypothetical protein	-11.4228	-5.17474	51.6841	6.51889e-13	6.05024e-11
1913	SSU1939	rplI	50S ribosomal protein L9	-10.47	-2.99298	7.83635	0.00512059	0.0271702
1914	SSU1940	-	DHH family protein	-8.36643	-9.049	38.7212	4.88883e-10	1.71207e-08
1915	SSU1941	gidA	tRNA uridine 5-carboxymethylaminomethyl modification enzyme GidA	-8.06238	-3.97848	14.6124	0.000132044	0.00089616
1933	SSU1959	recF	recombination protein F	-8.97142	-4.95172	13.2122	0.000278129	0.00186592

## Sheet: Brain
Nr	Row.names	Gene	Product	logConc	logFC	LR	P.Value	adj.P.Val
7	SSU0007	pth	peptidyl-tRNA hydrolase	-9.65899	-6.54893	23.5828	1.19655e-06	1.41809e-05
14	SSU0014	hpt	hypoxanthine-guanine phosphoribosyltransferase	-9.66753	-6.53046	23.4558	1.27817e-06	1.42266e-05
15	SSU0015	ftsH	cell division protease FtsH	-10.754	-4.91575	25.8426	3.70428e-07	7.4386e-06
17	SSU0018	-	rod shape-determining protein MreC	-9.53554	-6.72961	24.2395	8.50704e-07	1.19003e-05
18	SSU0019	-	membrane protein	-10.273	-5.63819	24.9648	5.83865e-07	9.3579e-06
19	SSU0020	-	amidase	-10.4908	-5.35671	26.6945	2.38302e-07	6.46401e-06
20	SSU0021	prsA1	ribose-phosphate pyrophosphokinase	-11.955	-2.91399	16.0703	6.10328e-05	0.000495927
36	SSU0037	purB	adenylosuccinate lyase	-7.87743	-9.17749	59.5236	1.20839e-14	4.2221e-12
43	SSU0046	ruvB	Holliday junction DNA helicase RuvB	-8.62434	-8.04115	31.6687	1.82847e-08	1.52111e-06
59	SSU0063	spxA	Spx family transcriptional regulator	-9.66359	-6.47262	22.7508	1.84428e-06	1.8517e-05
102	SSU0106	-	FtsK/SpoIIIE family protein	-4.78092	-3.11963	51.4929	7.18573e-13	1.79335e-10
103	SSU0107	-	membrane protein	-6.7578	-3.40553	27.6791	1.43201e-07	6.46401e-06
105	SSU0109	-	hypothetical protein	-11.1291	-4.40199	26.8052	2.25029e-07	6.46401e-06
109	SSU0113	-	ABC transporter ATP-binding protein	-9.97596	-6.07462	23.9281	1.00001e-06	1.31355e-05
110	SSU0114	-	ABC transporter permease	-9.79311	-6.35708	23.4544	1.2791e-06	1.42266e-05
114	SSU0118	copZ	copper chaperone CopZ	-10.675	-5.00481	26.6721	2.41082e-07	6.46401e-06
120	SSU0122	rpoB	DNA-directed RNA polymerase subunit beta	-11.5423	-3.66784	22.6585	1.93499e-06	1.93168e-05
121	SSU0123	rpoC	DNA-directed RNA polymerase subunit beta'	-11.8547	-3.2178	21.0861	4.39098e-06	4.05875e-05
132	SSU0134	ackA	acetate kinase	-10.6006	-5.19578	27.0901	1.94188e-07	6.46401e-06
142	SSU0145	-	membrane protein	-10.329	-5.54622	25.8694	3.6532e-07	7.4386e-06
145	SSU0148	rpsL	30S ribosomal protein S12	-12.4791	-2.02687	8.20725	0.00417234	0.0260324
154	SSU0158	-	metallo-beta-lactamase superfamily protein	-12.2857	-2.50298	14.4711	0.000142323	0.00111999
155	SSU0159	-	hypothetical protein	-12.293	-2.49058	14.3968	0.000148057	0.00114958
156	SSU0160	-	glycoprotease family protein	-10.2869	-5.52622	25.019	5.67695e-07	9.24716e-06
158	SSU0162	-	DNA-binding/iron metalloprotein/AP endonuclease	-11.6987	-2.69621	7.54539	0.00601638	0.036119
173	SSU0177	-	DNA-binding protein	-11.7658	-3.3851	23.1708	1.48233e-06	1.52331e-05
206	SSU0209	-	ferric uptake regulator	-11.028	-4.36292	25.0332	5.63527e-07	9.24716e-06
257	SSU0258	rpmF	50S ribosomal protein L32	-11.4708	-2.90272	7.68197	0.00557753	0.033951
261	SSU0262	-	threonine synthase	-8.44017	-8.3257	35.9215	2.05429e-09	2.56346e-07
277	SSU0278	hrcA	heat-inducible transcription repressor	-9.9374	-6.14695	23.6533	1.15346e-06	1.41809e-05
278	SSU0279	grpE	heat shock protein GrpE	-12.5387	-2.06903	9.30172	0.00228938	0.0150359
279	SSU0280	dnaK	molecular chaperone DnaK	-10.6999	-4.99866	26.9946	2.04022e-07	6.46401e-06
287	SSU0288	-	cation-transporting ATPase	-8.66989	-7.98907	30.9792	2.60806e-08	2.07104e-06
291	SSU0292	-	membrane protein (ECF transporter)	-9.0827	-7.2136	26.7364	2.33181e-07	6.46401e-06
295	SSU0297	-	transcription regulation protein	-9.27579	-7.07421	25.6926	4.00352e-07	7.65017e-06
304	SSU0306	tig	trigger factor	-9.28841	-7.05499	25.5765	4.25183e-07	7.89655e-06
308	SSU0310	rpoE	DNA-directed RNA polymerase subunit delta	-10.2738	-5.64321	25.0055	5.71662e-07	9.24716e-06
311	SSU0313	rpmB	50S ribosomal protein L28	-10.801	-4.81837	26.7363	2.33203e-07	6.46401e-06
312	SSU0314	recG	ATP-dependent DNA helicase	-7.41427	-2.59315	13.5848	0.000228029	0.00173959
316	SSU0319	-	aminotransferase	-7.82241	-5.66531	32.2168	1.37891e-08	1.26787e-06
317	SSU0320	codY	CodY family transcriptional regulator	-9.79045	-6.346	23.4916	1.25461e-06	1.41809e-05
333	SSU0336	-	hypothetical protein	-10.4609	-5.28534	25.8425	3.7044e-07	7.4386e-06
347	SSU0350	-	hypothetical protein	-8.95177	-7.26477	27.0857	1.94637e-07	6.46401e-06
368	SSU0371	recU	Holliday junction-specific endonuclease	-9.41188	-6.76291	23.4911	1.25495e-06	1.41809e-05
370	SSU0373	-	cell division protein GpsB	-12.4187	-2.16914	10.9951	0.00091351	0.00635818
374	SSU0377	-	putative phosphohydrolase	-9.903	-6.19948	23.6193	1.17407e-06	1.41809e-05
377	SSU0380	priA	primosome assembly protein PriA	-8.09994	-8.55977	47.4762	5.56756e-12	1.08072e-09
380	SSU0383	-	protein phosphatase	-9.43739	-6.73679	23.4092	1.30953e-06	1.42768e-05
381	SSU0384	-	serine/threonine-protein kinase	-8.74098	-7.87408	30.1568	3.98492e-08	2.90069e-06
382	SSU0386	-	membrane protein	-9.45034	-6.85069	24.6807	6.76575e-07	1.03682e-05
384	SSU0388	-	response regulator protein	-8.97729	-4.19963	9.60463	0.00194088	0.0131423
386	SSU0390	-	hypothetical protein	-9.98333	-5.95696	23.3494	1.35084e-06	1.43897e-05
404	SSU0408	-	hypothetical protein	-10.5004	-5.19666	25.702	3.98405e-07	7.65017e-06
405	SSU0409	-	hypothetical protein	-9.11587	-7.3186	27.3883	1.66436e-07	6.46401e-06
407	SSU0411	-	hypothetical protein	-8.97452	-7.52347	27.8723	1.29591e-07	6.39969e-06
443	SSU0447	glnQ3	glutamine transporter, ATP-binding protein 3	-9.10138	-3.60841	7.63469	0.00572561	0.0347314
444	SSU0448	folD	bifunctional 5,10-methylene-tetrahydrofolate dehydrogenase/ 5,10-methylene-tetrahydrofolate cyclohydrolase	-10.5757	-5.23345	27.0018	2.03266e-07	6.46401e-06
453	SSU0457	-	peptidase	-8.18439	-3.63705	6.97927	0.00824593	0.0480188
456	SSU0460	-	hypothetical protein	-8.9645	-5.76712	19.6457	9.32107e-06	8.30812e-05
465	SSU0469	-	hypothetical protein	-12.0826	-2.3619	11.1846	0.000824769	0.00578663
469	SSU0473	-	membrane protein	-9.00441	-7.50054	28.1088	1.14683e-07	6.30637e-06
475	SSU0479	ppc	phosphoenolpyruvate carboxylase	-9.01707	-7.45092	27.9615	1.23754e-07	6.35878e-06
489	SSU0493	dnaE	DNA polymerase III DnaE	-10.8837	-4.72964	27.0118	2.0222e-07	6.46401e-06
497	SSU0501	-	amino acid ABC transporter permease	-8.17409	-8.64054	44.4455	2.6154e-11	4.15372e-09
498	SSU0502	-	amino acid ABC transporter ATP-binding protein	-8.35737	-5.52201	18.7955	1.45509e-05	0.000125843
499	SSU0503	-	amino acid ABC transporter permease/substrate-binding protein	-9.20212	-7.16865	26.14	3.17541e-07	7.02209e-06
505	SSU0508	proB	gamma-glutamyl kinase	-8.23705	-4.55287	11.9903	0.000534791	0.00391867
507	SSU0510	proC	pyrroline-5-carboxylate reductase	-8.32894	-8.4921	39.6603	3.02213e-10	4.39971e-08
514	SSU0516	cps2B	chain length determinant protein	-10.0582	-5.97617	24.2377	8.51479e-07	1.19003e-05
515	SSU0517	wze	tyrosine-protein kinase Wze	-10.3062	-5.60045	25.879	3.63502e-07	7.4386e-06
517	SSU0519	cps2E	galactosyl transferase	-8.65164	-5.66399	17.3112	3.17311e-05	0.000265236
518	SSU0520	cps2F	rhamnosyl transferase	-8.90725	-7.41483	27.8385	1.31877e-07	6.39969e-06
519	SSU0521	csp2G	glycosyl transferase	-9.70942	-6.40283	23.2747	1.40433e-06	1.46034e-05
521	SSU0523	csp2H	membrane protein	-9.42019	-6.88392	24.7571	6.50289e-07	1.02347e-05
522	SSU0524	wzy	oligosaccharide repeat unit polymerase	-12.1877	-2.37567	14.1811	0.000166032	0.00128344
525	SSU0526	csp2K	glycosyl transferase	-12.3265	-2.25829	11.7757	0.000600089	0.00436815
559	SSU0565	-	MarR family transcriptional regulator	-10.4552	-5.40866	26.6373	2.45455e-07	6.46401e-06
563	SSU0569	aspC	aspartate aminotransferase	-9.3375	-6.98192	25.1444	5.31929e-07	9.11059e-06
565	SSU0571	-	hypothetical protein	-9.97874	-5.54897	20.1812	7.04417e-06	6.37626e-05
585	SSU0594	-	Putative exported protein	-10.7215	-4.98377	26.2195	3.04736e-07	6.99692e-06
600	SSU0609	-	acyltransferase	-12.0217	-2.86304	16.8863	3.96867e-05	0.000327041
610	SSU0619	-	DNA replication intiation control protein YabA	-9.55833	-6.66747	23.6612	1.14876e-06	1.41809e-05
612	SSU0621	serC	phosphoserine aminotransferase	-7.89785	-8.9016	56.7811	4.87132e-14	1.41837e-11
614	SSU0623	-	D-isomer specific 2-hydroxyacid dehydrogenase	-7.694	-6.0608	35.128	3.08728e-09	3.59565e-07
615	SSU0624	ogt	methylated-DNA--protein-cysteine methyltransferase	-8.70837	-3.93223	8.54754	0.00345989	0.021821
616	SSU0625	-	ArsC family protein	-10.2497	-5.69973	25.518	4.3827e-07	7.96048e-06
635	SSU0648	fhs	formate--tetrahydrofolate ligase	-11.088	-4.46377	26.4586	2.69243e-07	6.71954e-06
644	SSU0657	-	acetyltransferase	-9.19858	-7.00022	25.6597	4.0725e-07	7.65017e-06
649	SSU0662	-	DeoR family transcriptional regulator	-8.69538	-4.13078	9.45596	0.00210464	0.0139803
651	SSU0664	-	sugar phosphotransferase system (PTS), lactose/cellobiose-specific family, IIA component	-10.9541	-4.42224	25.465	4.50477e-07	7.96048e-06
658	SSU0671	asd	aspartate-semialdehyde dehydrogenase	-9.01826	-7.47719	28.0353	1.19124e-07	6.30637e-06
669	SSU0682	nox	NADH oxidase	-8.34281	-4.45069	10.7198	0.00105997	0.00731923
689	SSU0703	-	membrane protein	-11.7091	-3.02046	16.2586	5.52586e-05	0.000451106
691	SSU0705	-	hypothetical protein	-12.1585	-2.23179	7.18608	0.00734714	0.0429279
693	SSU0707	addB	ATP-dependent exonuclease subunit B	-7.49551	-2.74995	11.3452	0.000756443	0.00532865
694	SSU0708	addA	ATP-dependent exonuclease subunit A	-7.49793	-2.77491	9.20402	0.00241484	0.015683
703	SSU0717	parC	DNA topoisomerase IV subunit A	-11.6861	-2.95215	17.2782	3.22865e-05	0.000268593
706	SSU0720	-	hypothetical protein	-11.0939	-4.45929	26.9496	2.08825e-07	6.46401e-06
707	SSU0721	rpsA	30S ribosomal protein S1	-10.9263	-4.71382	27.1268	1.90536e-07	6.46401e-06
731	SSU0743	-	RNA-binding protein	-11.1735	-4.2599	26.1146	3.21746e-07	7.02612e-06
735	SSU0747	hom	homoserine dehydrogenase	-9.1146	-7.32285	27.3939	1.65953e-07	6.46401e-06
736	SSU0748	thrB	homoserine kinase	-8.87275	-7.68057	28.6684	8.58951e-08	5.35924e-06
764	SSU0777	-	membrane protein	-9.73696	-6.43337	23.5162	1.23866e-06	1.41809e-05
792	SSU0805	-	hypothetical protein	-10.6539	-4.29328	15.1273	0.0001005	0.000798063
796	SSU0809	-	hypothetical protein	-8.0065	-3.61312	7.82791	0.00514457	0.0315353
803	SSU0816	guaA	GMP synthase	-8.20433	-8.68406	44.6003	2.41655e-11	4.15372e-09
805	SSU0818	-	DNA-binding protein	-9.36089	-6.58277	23.017	1.60577e-06	1.64052e-05
824	SSU0837	-	hypothetical protein	-10.4761	-5.26657	25.9346	3.53175e-07	7.4337e-06
833	SSU0846	rplJ	50S ribosomal protein L10	-11.6554	-3.56634	24.3406	8.07209e-07	1.16065e-05
870	SSU0884	glnQ1	glutamine ABC transporter ATP-binding protein 1	-8.21982	-5.76026	21.0037	4.58386e-06	4.19267e-05
891	SSU0906	-	hypothetical protein	-8.28706	-3.89855	7.86778	0.00503233	0.0310653
912	SSU0927	ldh	L-lactate dehydrogenase	-9.93603	-6.09203	23.5646	1.20789e-06	1.41809e-05
920	SSU0936	deoC	deoxyribose-phosphate aldolase	-9.33108	-6.96115	25.499	4.4261e-07	7.96048e-06
924	SSU0940	rpsT	30S ribosomal protein S20	-10.8401	-4.79335	26.9967	2.03807e-07	6.46401e-06
932	SSU0949	pstB1	phosphate transporter ATP-binding protein	-11.1086	-4.15759	21.0375	4.50371e-06	4.14104e-05
934	SSU0951	-	phosphate ABC transporter permease	-12.3728	-2.05863	9.09828	0.00255849	0.0164744
940	SSU0957	spxA	Spx family transcriptional regulator	-10.7141	-4.83936	23.6021	1.18459e-06	1.41809e-05
951	SSU0970	-	membrane protein	-10.5034	-4.96482	23.4431	1.28666e-06	1.42266e-05
975	SSU0994	-	hypothetical protein	-8.93066	-3.9392	8.81872	0.00298156	0.018941
986	SSU1005	-	GntR family transcriptional regulator	-9.01354	-7.48343	28.0656	1.17273e-07	6.30637e-06
1006	SSU1025	zwf	glucose-6-phosphate 1-dehydrogenase	-12.1636	-2.71082	16.7688	4.22229e-05	0.000346307
1009	SSU1028	ftsY	cell division protein FtsY	-10.6421	-5.13002	26.6785	2.40282e-07	6.46401e-06
1011	SSU1030	-	HAD superfamily hydrolase-like protein	-9.23887	-7.14624	26.508	2.62449e-07	6.64492e-06
1013	SSU1032	rnc	ribonuclease III	-11.1746	-4.26894	24.6868	6.74444e-07	1.03682e-05
1048	SSU1067	-	hypothetical protein	-10.4715	-5.07086	21.8155	3.00173e-06	2.82176e-05
1050	SSU1069	-	membrane protein	-10.8595	-4.38757	23.499	1.2498e-06	1.41809e-05
1052	SSU1071	-	DNA-binding protein	-10.4666	-5.32258	25.1619	5.27121e-07	9.11059e-06
1056	SSU1075	-	membrane protein	-9.5471	-3.56268	7.59124	0.00586527	0.0353332
1058	SSU1077	-	hypothetical protein	-9.79229	-6.35534	23.3624	1.34175e-06	1.43806e-05
1074	SSU1093	-	lipoprotein	-8.75917	-4.1374	8.90869	0.00283817	0.0180959
1083	SSU1102	-	sulfatase	-6.91233	-3.64165	15.3435	8.96295e-05	0.00071827
1086	SSU1105	rpmI	50S ribosomal protein L35	-10.8939	-4.76245	27.1434	1.88914e-07	6.46401e-06
1088	SSU1107	cmk	cytidylate kinase	-10.29	-5.63606	25.4429	4.55665e-07	7.96048e-06
1093	SSU1112	-	membrane protein	-9.8611	-6.17545	22.4371	2.17143e-06	2.108e-05
1094	SSU1113	-	glycosyl transferase	-9.5335	-6.49355	23.3028	1.38401e-06	1.45604e-05
1117	SSU1136	-	hypothetical protein	-10.0199	-6.03244	24.0658	9.3099e-07	1.27066e-05
1130	SSU1149	-	hypothetical protein	-12.1378	-2.26933	7.46375	0.00629536	0.0372814
1136	SSU1155	-	hypothetical protein	-10.4252	-5.44536	26.1895	3.09502e-07	6.99692e-06
1149	SSU1168	-	DNA translocase FtsK	-8.68053	-7.97099	30.7575	2.92372e-08	2.22076e-06
1167	SSU1186	penA	penicillin-binding protein 2b	-8.8681	-4.84727	13.0671	0.000300534	0.00225336
1171	SSU1190	vicK	sensor histidine kinase	-9.5057	-6.74886	24.4092	7.78961e-07	1.16043e-05
1183	SSU1202	ccpA	catabolite control protein A	-9.32738	-4.50259	11.6274	0.000649886	0.004711
1189	SSU1208	polA	DNA polymerase I	-8.88897	-3.87538	7.49329	0.00619293	0.0370312
1199	SSU1218	smpB	SsrA-binding protein	-9.56006	-6.68551	24.1324	8.99366e-07	1.23716e-05
1202	SSU1221	rpmG	50S ribosomal protein L33	-11.8675	-2.9958	18.7175	1.51588e-05	0.000130455
1206	SSU1225	era	GTP-binding protein Era	-11.8861	-3.18276	21.5576	3.4336e-06	3.19069e-05
1207	SSU1226	dgk	diacylglycerol kinase	-10.9021	-4.53746	22.8938	1.71201e-06	1.73889e-05
1218	SSU1238	ftsX	cell division protein	-10.6573	-5.0474	26.8588	2.18881e-07	6.46401e-06
1219	SSU1239	ftsE	cell division ATP-binding protein	-10.7999	-4.89801	27.1696	1.86363e-07	6.46401e-06
1228	SSU1248	-	membrane protein	-9.01399	-7.38293	26.7989	2.25762e-07	6.46401e-06
1232	SSU1255	rpoD	RNA polymerase sigma factor RpoD	-11.3813	-4.00106	26.0515	3.32436e-07	7.0825e-06
1233	SSU1256	dnaG	DNA primase	-12.4156	-2.00783	9.59713	0.00194882	0.0131451
1234	SSU1257	mscL	large-conductance mechanosensitive channel	-10.2162	-5.69791	25.0579	5.56345e-07	9.24716e-06
1235	SSU1258	galE	UDP-glucose 4-epimerase	-11.1231	-3.78861	18.8594	1.40715e-05	0.000122303
1247	SSU1269	deoB	phosphopentomutase	-8.24271	-7.63083	36.9824	1.19199e-09	1.60186e-07
1248	SSU1270	rpiA	ribose-5-phosphate isomerase A	-8.78818	-7.60364	28.8048	8.00528e-08	5.17971e-06
1253	SSU1275	trmE	tRNA modification GTPase TrmE	-9.20755	-7.20386	26.6181	2.47904e-07	6.46401e-06
1255	SSU1277	-	hypothetical protein	-9.7341	-6.32669	22.1499	2.52171e-06	2.42056e-05
1259	SSU1281	-	uracil DNA glycosylase superfamily protein	-9.089	-4.40651	10.5416	0.00116715	0.00802757
1269	SSU1291	-	hypothetical protein	-10.8374	-4.84675	27.1265	1.90571e-07	6.46401e-06
1280	SSU1302	-	metallo-beta-lactamase superfamily protein	-11.7983	-3.28414	22.4318	2.17737e-06	2.108e-05
1283	SSU1305	-	ABC transporter ATP-binding protein	-8.48174	-8.2299	34.605	4.03859e-09	4.30294e-07
1284	SSU1306	-	ABC transporter permease	-7.71539	-9.42603	71.2157	3.20231e-17	1.39861e-14
1285	SSU1307	-	hypothetical protein	-7.48117	-9.77266	97.0701	6.69148e-23	5.845e-20
1294	SSU1316	-	hypothetical protein	-10.9063	-4.69029	25.7744	3.83751e-07	7.61833e-06
1297	SSU1319	-	hypothetical protein	-9.93331	-5.92538	22.426	2.18401e-06	2.108e-05
1303	SSU1325	-	haloacid dehalogenase	-8.74864	-7.8584	29.7605	4.88848e-08	3.28468e-06
1305	SSU1327	gyrB	DNA gyrase subunit B	-11.818	-3.28785	22.1073	2.57827e-06	2.46133e-05
1307	SSU1329	-	peptidoglycan biosynthesis protein	-9.43189	-6.86108	24.5987	7.06009e-07	1.06327e-05
1309	SSU1331	-	hypothetical protein	-10.3309	-5.17481	22.4908	2.11148e-06	2.07233e-05
1317	SSU1339	-	hypothetical protein	-9.6378	-6.54393	23.6585	1.15038e-06	1.41809e-05
1319	SSU1341	-	hypothetical protein	-10.2387	-5.51348	22.5123	2.08801e-06	2.06087e-05
1338	SSU1360	-	branched-chain amino acid transport ATP-binding protein	-9.52224	-6.69566	24.1751	8.79644e-07	1.21963e-05
1339	SSU1361	-	branched-chain amino acid transport ATP-binding protein	-7.83405	-4.9809	17.5575	2.78747e-05	0.000234121
1340	SSU1362	-	branched-chain amino acid ABC transporter permease	-7.62767	-4.40917	15.4782	8.34645e-05	0.000671947
1341	SSU1363	-	branched-chain amino acid ABC transporter permease	-7.21801	-3.96815	16.0105	6.29923e-05	0.00050948
1342	SSU1364	-	branched-chain amino acid ABC transporter, amino acid-binding protein	-7.33731	-2.83463	13.7183	0.000212374	0.00162727
1379	SSU1401	-	hypothetical protein	-10.5368	-5.05129	25.0799	5.50042e-07	9.24716e-06
1393	SSU1415	-	MarR family transcriptional regulator	-8.65816	-7.34918	28.0402	1.18823e-07	6.30637e-06
1394	SSU1416	-	hypothetical protein	-8.84007	-4.11144	9.49371	0.00206177	0.0137696
1395	SSU1417	-	hypothetical protein	-9.00132	-7.50148	28.127	1.13611e-07	6.30637e-06
1396	SSU1418	lgt	prolipoprotein diacylglyceryl transferase	-7.74382	-4.43572	15.1547	9.90532e-05	0.000790164
1440	SSU1463	-	repressor protein	-9.72442	-6.44708	23.3044	1.38286e-06	1.45604e-05
1441	SSU1464	-	hemolysin-like protein	-9.55834	-6.69239	23.9827	9.72029e-07	1.28647e-05
1442	SSU1465	fps	geranyltranstransferase	-9.85209	-6.25504	23.1912	1.46664e-06	1.5161e-05
1443	SSU1466	xseB	exodeoxyribonuclease VII small subunit	-11.9459	-3.08119	20.7039	5.36059e-06	4.87758e-05
1460	SSU1485	-	nicotinate phosphoribosyltransferase	-11.7089	-3.46686	23.6121	1.17847e-06	1.41809e-05
1475	SSU1500	dpr	Dps-like peroxide resistance protein Dpr	-9.27757	-7.10341	26.1964	3.08393e-07	6.99692e-06
1481	SSU1506	-	membrane protein	-10.4245	-5.25935	23.2919	1.39187e-06	1.45604e-05
1483	SSU1508	-	hypothetical protein	-11.4717	-3.80067	24.7107	6.66131e-07	1.03682e-05
1493	SSU1518	-	hypothetical protein	-11.1701	-4.1688	24.827	6.27127e-07	9.95992e-06
1501	SSU1526	greA	transcription elongation factor GreA	-10.7947	-4.83212	25.4531	4.53273e-07	7.96048e-06
1507	SSU1532	-	membrane protein	-10.1739	-5.80098	24.6155	6.99854e-07	1.06317e-05
1511	SSU1536	dnaI	primosomal protein DnaI	-12.2724	-2.124	7.21031	0.0072486	0.0424943
1517	SSU1542	-	hypothetical protein	-11.3661	-3.96637	23.6904	1.13144e-06	1.41809e-05
1541	SSU1566	-	TrkA family transport protein	-11.4308	-3.51095	19.8092	8.55714e-06	7.66632e-05
1549	SSU1574	-	D-methionine ABC transporter permease	-8.59725	-8.09431	32.017	1.52829e-08	1.33496e-06
1552	SSU1577	-	lipoprotein	-8.04042	-4.57154	14.4625	0.000142977	0.00112009
1558	SSU1583	manL	mannose-specific phosphotransferase system (PTS), IIAB component	-9.83038	-6.27828	23.4861	1.25818e-06	1.41809e-05
1559	SSU1584	manM	mannose-specific phosphotransferase system (PTS), IIC component	-10.0113	-6.03322	23.8167	1.05961e-06	1.38036e-05
1560	SSU1585	manN	mannose-specific phosphotransferase system (PTS), IID component	-9.88384	-6.22694	23.5946	1.1892e-06	1.41809e-05
1563	SSU1588	-	type I restriction-modification system M protein	-7.75531	-4.43179	14.1648	0.000167478	0.00128891
1572	SSU1597	accA	acetyl-CoA carboxylase subunit alpha	-12.4084	-2.06482	9.4908	0.00206504	0.0137696
1574	SSU1599	accC	acetyl-CoA carboxylase biotin carboxylase subunit	-12.467	-2.13176	9.12394	0.00252286	0.0163238
1582	SSU1607	fabH	3-oxoacyl-ACP synthase	-10.6835	-5.07335	26.9939	2.04102e-07	6.46401e-06
1583	SSU1608	-	MarR family transcriptional regulator	-9.02172	-4.00717	8.15548	0.00429311	0.0266906
1586	SSU1611	-	aspartate kinase	-9.0872	-7.35205	27.1178	1.91427e-07	6.46401e-06
1596	SSU1621	nusB	transcription antitermination protein NusB	-11.5275	-3.67536	24.0438	9.41698e-07	1.27531e-05
1597	SSU1622	-	hypothetical protein	-10.7498	-4.94635	27.1731	1.86031e-07	6.46401e-06
1609	SSU1634	acoL	dihydrolipoamide dehydrogenase	-11.5149	-3.68791	24.0134	9.56692e-07	1.27583e-05
1611	SSU1636	pdhB	pyruvate dehydrogenase E1 component, beta subunit	-12.3558	-2.18435	9.32513	0.00226032	0.0149011
1616	SSU1641	rbfA	ribosome-binding factor A	-11.8302	-3.19827	21.6118	3.3379e-06	3.11835e-05
1618	SSU1643	-	hypothetical protein	-11.9517	-2.9765	19.4381	1.03915e-05	9.16868e-05
1621	SSU1646	-	hypothetical protein	-9.06643	-7.40339	27.7254	1.39814e-07	6.46401e-06
1630	SSU1655	-	P-loop hydrolase	-11.6652	-3.22565	19.2916	1.122e-05	9.84993e-05
1637	SSU1662	oppF	oligopeptide transport ATP-binding protein OppF	-8.93418	-5.11402	14.4255	0.000145817	0.00113725
1639	SSU1664	oppA	oligopeptide-binding protein OppA precursor	-7.2341	-2.11687	7.84402	0.00509892	0.0313655
1649	SSU1674	bacA	UDP pyrophosphate phosphatase	-10.5195	-5.22286	25.0554	5.57061e-07	9.24716e-06
1693	SSU1718	-	membrane protein	-10.5005	-5.14451	23.3882	1.32389e-06	1.42768e-05
1695	SSU1720	cysE	serine acetyltransferase	-11.9587	-3.03179	19.9627	7.8967e-06	7.1111e-05
1710	SSU1736	def	peptide deformylase	-11.52	-2.24269	11.9857	0.000536098	0.00391867
1732	SSU1758	purA	adenylosuccinate synthetase	-7.65651	-9.49284	76.608	2.08492e-18	1.21412e-15
1745	SSU1771	rpsB	30S ribosomal protein S2	-10.986	-4.59968	26.277	2.95784e-07	6.99692e-06
1748	SSU1774	nusG	transcription antitermination protein NusG	-9.82947	-6.30134	23.5185	1.23721e-06	1.41809e-05
1749	SSU1775	secE	preprotein translocase subunit SecE	-12.4703	-2.18602	10.3863	0.00126952	0.00866348
1791	SSU1817	-	membrane protein	-10.0467	-5.99322	24.2938	8.27064e-07	1.1747e-05
1797	SSU1823	dut	deoxyuridine 5'-triphosphate nucleotidohydrolase	-11.1057	-4.44137	26.8049	2.25064e-07	6.46401e-06
1812	SSU1838	-	deaminase	-11.1799	-4.32105	26.4246	2.74028e-07	6.74264e-06
1826	SSU1852	-	amino acid ABC transporter permease	-12.2015	-2.53433	13.4686	0.000242585	0.00184259
1827	SSU1853	-	amino acid ABC transporter substrate-binding protein	-10.5792	-2.53105	8.08415	0.00446542	0.0276634
1839	SSU1865	-	metal cation ABC transporter membrane protein	-12.0567	-2.89156	19.0982	1.2416e-05	0.000108454
1840	SSU1866	-	metal cation ABC transporter membrane protein	-12.4401	-2.21141	11.6023	0.0006587	0.00475516
1841	SSU1867	-	metal cation ABC transporter ATP-binding protein	-11.5905	-3.63337	24.3327	8.10528e-07	1.16065e-05
1843	SSU1869	-	extracellular metal cation-binding protein	-11.4202	-3.71985	23.7209	1.11367e-06	1.41809e-05
1874	SSU1902	-	hypothetical protein	-11.3644	-3.9816	24.3749	7.92949e-07	1.16043e-05
1895	SSU1921	nrdI	protein nrdI	-12.0084	-2.9134	17.8252	2.42151e-05	0.000204366
1910	SSU1936	-	hypothetical protein	-10.4367	-5.43584	26.5108	2.62067e-07	6.64492e-06
1911	SSU1937	veg	hypothetical protein	-11.471	-3.86412	25.5574	4.29406e-07	7.89655e-06
1915	SSU1941	gidA	tRNA uridine 5-carboxymethylaminomethyl modification enzyme GidA	-8.13451	-4.92512	17.083	3.57812e-05	0.000296255
1920	SSU1946	-	hypothetical protein	-10.5196	-5.30242	26.9341	2.1051e-07	6.46401e-06
1932	SSU1958	-	hypothetical protein	-10.606	-5.17988	27.1714	1.86197e-07	6.46401e-06
1933	SSU1959	recF	recombination protein F	-9.01709	-4.17313	10.5158	0.00118358	0.00810871
1940	SSU1967	-	rRNA large subunit methyltransferase	-9.67308	-6.51954	23.3915	1.32161e-06	1.42768e-05

## Sheet: CSF
Nr	Locus	Gene	Product	logConc	logFC	LR	P.Value	adj.P.Val
7	SSU0007	pth	peptidyl-tRNA hydrolase	-9.47931	-3.95691	9.19195	0.00243082	0.0210832
9	SSU0009	-	S4 domain containing protein	-10.8351	-5.72427	22.6712	1.92227e-06	3.78407e-05
11	SSU0011	-	hypothetical protein	-12.5704	-3.73311	13.0424	0.000304512	0.00381076
14	SSU0014	hpt	hypoxanthine-guanine phosphoribosyltransferase	-9.4998	-4.1764	10.215	0.00139302	0.0130512
17	SSU0018	-	rod shape-determining protein MreC	-9.41235	-8.51527	35.106	3.12238e-09	4.55868e-07
18	SSU0019	-	membrane protein	-10.1637	-7.31931	26.954	2.08353e-07	6.75991e-06
20	SSU0021	prsA1	ribose-phosphate pyrophosphokinase	-11.9935	-4.16373	19.7004	9.05803e-06	0.000154074
36	SSU0037	purB	adenylosuccinate lyase	-7.68547	-4.03584	23.8321	1.05113e-06	2.39167e-05
51	SSU0055	-	hypothetical protein	-11.218	-5.90615	29.0698	6.98183e-08	4.86634e-06
54	SSU0058	ruvA	Holliday junction DNA helicase RuvA	-8.35158	-2.93367	8.70468	0.00317393	0.0264797
102	SSU0106	-	FtsK/SpoIIIE family protein	-4.61853	-2.35957	41.5352	1.15767e-10	2.89749e-08
103	SSU0107	-	membrane protein	-6.69835	-4.92685	79.0081	6.18567e-19	5.41865e-16
104	SSU0108	-	hypothetical protein	-7.61166	-3.76277	28.5886	8.95077e-08	4.86634e-06
105	SSU0109	-	hypothetical protein	-11.0161	-3.53749	11.8359	0.000580994	0.00648345
109	SSU0113	-	ABC transporter ATP-binding protein	-9.85927	-7.87902	29.4453	5.75167e-08	4.86634e-06
110	SSU0114	-	ABC transporter permease	-9.6729	-8.12796	31.5198	1.9742e-08	2.30587e-06
120	SSU0122	rpoB	DNA-directed RNA polymerase subunit beta	-11.5252	-5.13123	25.4545	4.5294e-07	1.16699e-05
121	SSU0123	rpoC	DNA-directed RNA polymerase subunit beta'	-11.8815	-4.7584	25.5491	4.3126e-07	1.12771e-05
145	SSU0148	rpsL	30S ribosomal protein S12	-12.5731	-3.181	14.0296	0.000179958	0.00244409
154	SSU0158	-	metallo-beta-lactamase superfamily protein	-12.3648	-3.94806	22.3288	2.29735e-06	4.47218e-05
155	SSU0159	-	hypothetical protein	-12.3763	-4.12922	23.4921	1.25429e-06	2.71298e-05
156	SSU0160	-	glycoprotease family protein	-10.11	-3.85115	9.42069	0.0021455	0.0189845
173	SSU0177	-	DNA-binding protein	-11.7795	-4.85197	26.448	2.7073e-07	7.77571e-06
261	SSU0262	-	threonine synthase	-8.21807	-3.63354	12.9954	0.000312256	0.00387995
277	SSU0278	hrcA	heat-inducible transcription repressor	-9.81979	-7.8947	29.7522	4.90951e-08	4.86634e-06
278	SSU0279	grpE	heat shock protein GrpE	-12.6353	-3.61843	19.2703	1.1346e-05	0.000189317
279	SSU0280	dnaK	molecular chaperone DnaK	-10.6088	-6.8048	27.9252	1.26095e-07	5.25995e-06
287	SSU0288	-	cation-transporting ATPase	-8.54099	-9.81207	67.5952	2.00757e-16	1.17242e-13
308	SSU0310	rpoE	DNA-directed RNA polymerase subunit delta	-10.1649	-7.3304	26.9868	2.0485e-07	6.75991e-06
370	SSU0373	-	cell division protein GpsB	-12.5138	-4.05744	23.0017	1.61859e-06	3.2974e-05
377	SSU0380	priA	primosome assembly protein PriA	-7.89863	-3.05581	19.1203	1.22733e-05	0.000202856
380	SSU0383	-	protein phosphatase	-9.29263	-4.74609	13.3628	0.00025667	0.00328238
381	SSU0384	-	serine/threonine-protein kinase	-8.46678	-3.023	8.59274	0.00337506	0.027761
382	SSU0386	-	membrane protein	-9.32625	-8.6191	36.4494	1.56681e-09	3.05006e-07
404	SSU0408	-	hypothetical protein	-10.4	-7.05463	26.6897	2.38895e-07	7.16434e-06
426	SSU0430	murD	UDP-N-acetylmuramoyl-L-alanyl-D-glutamate synthetase	-12.4788	-2.90413	12.7052	0.000364644	0.00434596
469	SSU0473	-	membrane protein	-8.81262	-3.22308	10.3468	0.00129697	0.0124169
475	SSU0479	ppc	phosphoenolpyruvate carboxylase	-8.85903	-5.09623	18.2221	1.96586e-05	0.000313108
489	SSU0493	dnaE	DNA polymerase III DnaE	-10.8034	-6.53229	28.6427	8.70405e-08	4.86634e-06
505	SSU0508	proB	gamma-glutamyl kinase	-8.07444	-2.26482	9.3183	0.00226876	0.0198743
506	SSU0509	proA	gamma-glutamyl phosphate reductase	-8.11065	-3.43073	12.6251	0.000380611	0.00447537
514	SSU0516	cps2B	chain length determinant protein	-9.94321	-7.71974	28.6193	8.81003e-08	4.86634e-06
515	SSU0517	wze	tyrosine-protein kinase Wze	-10.1985	-7.38887	27.4435	1.61756e-07	5.90408e-06
516	SSU0518	wzh	protein-tyrosine-phosphatase	-8.87638	-4.34764	12.7859	0.000349242	0.00421981
517	SSU0519	cps2E	galactosyl transferase	-8.54436	-9.5738	66.0329	4.43458e-16	1.94234e-13
518	SSU0520	cps2F	rhamnosyl transferase	-8.71262	-4.62206	13.8691	0.000195993	0.00264138
519	SSU0521	csp2G	glycosyl transferase	-9.58844	-8.2591	32.3023	1.31958e-08	1.77838e-06
521	SSU0523	csp2H	membrane protein	-9.29427	-7.61378	31.7025	1.79688e-08	2.24867e-06
523	SSU0524	wzy	-	-12.675	-3.57811	19.7138	8.99501e-06	0.000154074
525	SSU0526	csp2K	glycosyl transferase	-12.4146	-4.20543	23.2648	1.41162e-06	3.01605e-05
563	SSU0569	aspC	aspartate aminotransferase	-9.17079	-4.20937	10.8061	0.00101166	0.0101281
585	SSU0594	-	hypothetical protein	-10.6308	-6.62444	27.2233	1.8126e-07	6.31484e-06
610	SSU0619	-	DNA replication intiation control protein YabA	-9.40672	-4.65647	12.7439	0.000357163	0.00428596
612	SSU0621	serC	phosphoserine aminotransferase	-7.67733	-3.29611	15.3607	8.88152e-05	0.00128599
614	SSU0623	-	D-isomer specific 2-hydroxyacid dehydrogenase	-7.47503	-2.61409	15.7844	7.09851e-05	0.00104509
635	SSU0648	fhs	formate--tetrahydrofolate ligase	-11.0217	-6.13388	28.5923	8.93379e-08	4.86634e-06
658	SSU0671	asd	aspartate-semialdehyde dehydrogenase	-8.78564	-3.4216	8.07501	0.00448798	0.0352599
669	SSU0682	nox	NADH oxidase	-8.23056	-4.00398	16.3895	5.15698e-05	0.000772225
689	SSU0703	-	Putative membrane protein	-11.713	-5.06456	23.1217	1.52064e-06	3.19903e-05
694	SSU0708	addA	ATP-dependent exonuclease subunit A	-7.36653	-2.28487	16.186	5.74166e-05	0.00085249
703	SSU0717	parC	DNA topoisomerase IV subunit A	-11.6778	-3.99801	19.3768	1.07301e-05	0.000180761
706	SSU0720	-	hypothetical protein	-11.0288	-6.1722	29.0793	6.94745e-08	4.86634e-06
707	SSU0721	rpsA	30S ribosomal protein S1	-10.8484	-6.41855	28.7202	8.3625e-08	4.86634e-06
735	SSU0747	hom	homoserine dehydrogenase	-8.88518	-3.49601	8.26732	0.0040365	0.032292
803	SSU0816	guaA	GMP synthase	-7.96665	-2.52606	11.8381	0.00058032	0.00648345
833	SSU0846	rplJ	50S ribosomal protein L10	-11.6547	-5.26134	28.151	1.12209e-07	4.98201e-06
907	SSU0922	rex	redox-sensing transcriptional repressor Rex	-8.40989	-2.95759	7.71542	0.0054751	0.041706
924	SSU0940	rpsT	30S ribosomal protein S20	-10.7569	-6.59726	28.447	9.62973e-08	4.96214e-06
934	SSU0951	-	phosphate ABC transporter permease	-12.4606	-4.10042	20.8268	5.02746e-06	9.2717e-05
936	SSU0953	pstS	phosphate ABC transporter substrate-binding protein	-11.9099	-3.99213	10.6677	0.0010902	0.0107912
978	SSU0997	pheS	phenylalanyl-tRNA synthetase subunit alpha	-12.8138	-3.39573	11.3986	0.000735011	0.00780448
1006	SSU1025	zwf	glucose-6-phosphate 1-dehydrogenase	-12.2319	-4.37115	24.7542	6.51277e-07	1.58477e-05
1009	SSU1028	ftsY	cell division protein FtsY	-10.5448	-6.21222	24.3056	8.21981e-07	1.92015e-05
1048	SSU1067	-	hypothetical protein	-10.369	-6.56433	23.5281	1.23105e-06	2.71298e-05
1052	SSU1071	-	DNA-binding protein	-10.3641	-6.95411	26.1802	3.10991e-07	8.6485e-06
1057	SSU1076	alaS	alanyl-tRNA synthetase	-12.8427	-3.35065	10.9482	0.000936934	0.00948543
1065	SSU1084	metG	methionyl-tRNA synthetase	-12.3022	-3.95157	11.4208	0.000726265	0.00775864
1086	SSU1105	rpmI	50S ribosomal protein L35	-10.8137	-6.47197	28.623	8.79301e-08	4.86634e-06
1088	SSU1107	cmk	cytidylate kinase	-10.1815	-7.34182	27.1962	1.83822e-07	6.31484e-06
1092	SSU1111	-	glycosyl transferase	-8.18254	-3.19486	12.0399	0.000520738	0.00592424
1093	SSU1112	-	membrane protein	-9.742	-7.86091	29.6654	5.13423e-08	4.86634e-06
1094	SSU1113	-	glycosyl transferase	-9.41123	-8.51791	35.1105	3.11515e-09	4.55868e-07
1095	SSU1114	-	glycosyltransferase	-12.5703	-3.64941	10.9381	0.000942046	0.00948543
1110	SSU1129	rmlD	dTDP-4-dehydrorhamnose reductase	-12.8227	-3.38151	10.9523	0.000934866	0.00948543
1136	SSU1155	-	hypothetical protein	-10.3214	-7.14867	27.0833	1.94876e-07	6.56583e-06
1149	SSU1168	-	DNA translocase FtsK	-8.5225	-4.99141	20.755	5.21942e-06	9.52544e-05
1166	SSU1185	recR	recombination protein RecR	-8.9581	-5.7016	21.1436	4.2612e-06	7.94215e-05
1167	SSU1186	penA	penicillin-binding protein 2b	-8.78359	-9.46782	53.4282	2.68212e-13	9.39815e-11
1171	SSU1190	vicK	sensor histidine kinase	-9.38225	-8.57715	35.5553	2.47908e-09	4.34334e-07
1202	SSU1221	rpmG	50S ribosomal protein L33	-11.8984	-4.93622	25.8615	3.66809e-07	9.88691e-06
1206	SSU1225	era	GTP-binding protein Era	-11.9193	-4.81702	26.6984	2.37822e-07	7.16434e-06
1218	SSU1238	ftsX	cell division protein	-10.5639	-6.86411	27.7009	1.41596e-07	5.63809e-06
1219	SSU1239	ftsE	cell division ATP-binding protein	-10.7141	-6.64177	28.316	1.03039e-07	4.98201e-06
1232	SSU1255	rpoD	RNA polymerase sigma factor RpoD	-11.3446	-5.74209	28.9771	7.32375e-08	4.86634e-06
1233	SSU1256	dnaG	DNA primase	-12.5152	-3.71698	19.9322	8.02387e-06	0.000139186
1235	SSU1258	galE	UDP-glucose 4-epimerase	-11.0604	-5.84952	23.682	1.13638e-06	2.55248e-05
1248	SSU1270	rpiA	ribose-5-phosphate isomerase A	-8.62429	-4.70996	18.8362	1.42437e-05	0.000233224
1269	SSU1291	-	hypothetical protein	-10.753	-6.36958	27.6102	1.48392e-07	5.65181e-06
1272	SSU1294	-	glutamine amidotransferase	-12.3025	-3.96214	11.5875	0.000663978	0.00727056
1280	SSU1302	-	metallo-beta-lactamase superfamily protein	-11.8189	-5.07491	27.7805	1.35889e-07	5.5367e-06
1283	SSU1305	-	ABC transporter ATP-binding protein	-8.28428	-3.12048	13.4367	0.000246754	0.00320232
1284	SSU1306	-	ABC transporter permease	-7.51557	-3.23934	24.1861	8.74616e-07	2.01622e-05
1285	SSU1307	-	hypothetical protein	-7.25266	-2.6027	22.8114	1.78699e-06	3.55773e-05
1303	SSU1325	-	haloacid dehalogenase	-8.59843	-5.23192	22.9771	1.63945e-06	3.30151e-05
1304	SSU1326	ezrA	septation ring formation regulator EzrA	-9.0625	-4.71853	13.8111	0.000202139	0.00268293
1305	SSU1327	gyrB	DNA gyrase subunit B	-11.7413	-2.16138	7.85755	0.00506088	0.038719
1307	SSU1329	-	peptidoglycan biosynthesis protein	-9.30725	-8.60653	36.565	1.47663e-09	3.05006e-07
1319	SSU1341	-	hypothetical protein	-10.1283	-7.09675	25.2639	4.99989e-07	1.2514e-05
1328	SSU1350	-	phosphoesterase	-9.43236	-3.65035	7.97332	0.00474719	0.0369648
1340	SSU1362	-	branched-chain amino acid ABC transporter permease	-7.44259	-2.00035	11.6599	0.000638622	0.00703689
1367	SSU1389	-	hypothetical protein	-9.91874	-7.56085	27.6527	1.45172e-07	5.65181e-06
1394	SSU1416	-	hypothetical protein	-8.70705	-2.7631	8.27392	0.00402186	0.032292
1396	SSU1418	lgt	prolipoprotein diacylglyceryl transferase	-7.64145	-3.39919	23.0194	1.60373e-06	3.2974e-05
1410	SSU1433	murZ	UDP-N-acetylglucosamine 1-carboxyvinyltransferase	-7.47824	-2.00714	13.3429	0.000259398	0.00329322
1481	SSU1506	-	membrane protein	-10.3198	-6.82061	24.8426	6.22062e-07	1.535e-05
1501	SSU1526	greA	transcription elongation factor GreA	-10.708	-6.42263	26.8345	2.21642e-07	6.93422e-06
1517	SSU1542	-	hypothetical protein	-11.3259	-5.49314	26.3887	2.79162e-07	7.88858e-06
1539	SSU1564	-	membrane protein	-12.6871	-3.53509	11.3704	0.000746228	0.00782869
1549	SSU1574	-	D-methionine ABC transporter permease	-8.3789	-3.52324	11.4621	0.000710308	0.00763472
1550	SSU1575	-	D-methionine transport ATP-binding protein	-7.97193	-2.20133	9.37378	0.00220112	0.0193787
1552	SSU1577	-	lipoprotein	-7.88784	-2.74915	13.3762	0.000254833	0.00328238
1559	SSU1584	manM	mannose-specific phosphotransferase system (PTS), IIC component	-9.87084	-4.74349	12.8724	0.000333465	0.00407191
1560	SSU1585	manN	mannose-specific phosphotransferase system (PTS), IID component	-9.74158	-4.95429	14.2733	0.000158091	0.00218091
1572	SSU1597	accA	acetyl-CoA carboxylase subunit alpha	-12.5012	-4.06458	21.5998	3.35893e-06	6.39656e-05
1574	SSU1599	accC	acetyl-CoA carboxylase biotin carboxylase subunit	-12.5553	-3.51476	16.749	4.2664e-05	0.000644374
1577	SSU1602	fabF	3-oxoacyl-ACP synthase	-12.6663	-3.82299	20.1948	6.99432e-06	0.000123778
1584	SSU1609	-	enoyl-CoA hydratase	-10.9505	-6.31042	28.5426	9.16605e-08	4.86634e-06
1596	SSU1621	nusB	transcription antitermination protein NusB	-11.5089	-5.5238	28.1708	1.11066e-07	4.98201e-06
1597	SSU1622	-	hypothetical protein	-10.6612	-6.73275	28.1936	1.09764e-07	4.98201e-06
1598	SSU1623	efp	elongation factor P	-9.48357	-4.03863	9.81099	0.00173472	0.0157026
1611	SSU1636	pdhB	pyruvate dehydrogenase E1 component, beta subunit	-12.4355	-2.99134	12.3002	0.000452921	0.00522051
1616	SSU1641	rbfA	ribosome-binding factor A	-11.856	-5.02784	27.5103	1.5626e-07	5.82483e-06
1618	SSU1643	-	hypothetical protein	-11.9939	-4.82714	26.6467	2.44264e-07	7.16434e-06
1630	SSU1655	-	P-loop hydrolase	-11.6659	-5.21034	25.4009	4.65696e-07	1.18246e-05
1695	SSU1720	cysE	serine acetyltransferase	-11.9994	-4.79666	26.6381	2.45354e-07	7.16434e-06
1732	SSU1758	purA	adenylosuccinate synthetase	-7.42434	-3.64385	22.1206	2.56052e-06	4.92971e-05
1735	SSU1761	hslO	Hsp33-like chaperonin	-9.50343	-4.51224	12.5045	0.000405976	0.0047418
1745	SSU1771	rpsB	30S ribosomal protein S2	-10.9124	-6.23378	28.1247	1.13745e-07	4.98201e-06
1749	SSU1775	secE	preprotein translocase subunit SecE	-12.5612	-3.7367	20.0244	7.64599e-06	0.000133958
1764	SSU1790	-	hypothetical protein	-10.0994	-6.99975	24.4163	7.76086e-07	1.83744e-05
1780	SSU1806	rnpA	ribonuclease P	-12.7231	-3.49307	11.086	0.000869825	0.00896432
1797	SSU1823	dut	deoxyuridine 5'-triphosphate nucleotidohydrolase	-11.0385	-5.81866	27.2195	1.81619e-07	6.31484e-06
1812	SSU1838	-	deaminase	-11.1219	-5.97667	28.6952	8.47131e-08	4.86634e-06
1813	SSU1839	tkt	transketolase	-12.6487	-3.61986	20.2414	6.82603e-06	0.000122033
1816	SSU1842	-	membrane protein	-8.92694	-3.3576	7.66127	0.00564187	0.042423
1826	SSU1852	-	amino acid ABC transporter permease	-12.2758	-3.77904	18.5252	1.67671e-05	0.000269505
1839	SSU1865	-	metal cation ABC transporter membrane protein	-12.1157	-4.52737	25.813	3.76148e-07	9.98503e-06
1840	SSU1866	-	metal cation ABC transporter membrane protein	-12.5368	-3.97633	23.1052	1.53378e-06	3.19903e-05
1841	SSU1867	-	metal cation ABC transporter ATP-binding protein	-11.5796	-5.42162	28.3437	1.01577e-07	4.98201e-06
1843	SSU1869	-	extracellular metal cation-binding protein	-11.3938	-5.54507	27.9794	1.22611e-07	5.23939e-06
1860	SSU1887	sbp2	putative protein	-11.6414	-4.02015	14.5686	0.000135147	0.00189422
1911	SSU1937	veg	hypothetical protein	-11.4452	-5.58201	28.6874	8.50542e-08	4.86634e-06
